# Supplementary material for: GPER limits adverse changes to Ca2+ signalling and arrhythmogenic activity in ovariectomised guinea pig cardiomyocytes
Source: Front Physiol. 2022 Nov 10;13:1023755. doi: 10.3389/fphys.2022.1023755 (PMC9686394; doi:10.3389/fphys.2022.1023755)
Supplement: Supplementary file 1 [file Presentation1.zip]

Archive with 7 entries (6 files):
- Supplementary Figures/
- Supplementary Figures/Supplementary Figure 3.tiff
- __MACOSX/Supplementary Figures/._Supplementary Figure 3.tiff
- Supplementary Figures/Supplementary Figure 2.tiff
- __MACOSX/Supplementary Figures/._Supplementary Figure 2.tiff
- Supplementary Figures/Supplementary Figure 1.tiff
- __MACOSX/Supplementary Figures/._Supplementary Figure 1.tiff
